# Supplementary material for: Assessing Drug–Drug Interaction and Food Effect for BCS Class 2 Compound BI 730357 (Retinoic Acid-Related Orphan Receptor Gamma Antagonist, Bevurogant) Using a Physiology-Based Pharmacokinetics Modeling (PBPK) Approach with Semi-Mechanistic Absorption
Source: Pharmaceutics. 2025 Mar 1;17(3):314. doi: 10.3390/pharmaceutics17030314 (PMC11945243; doi:10.3390/pharmaceutics17030314)
Supplement: Supplementary file 1 [file pharmaceutics-17-00314-s001.zip]

Archive with 1 entries (1 files):
- pharmaceutics-3412528-supplementary.pdf
